# Supplementary material for: The Putative Auto-Inhibitory Domain of Durum Wheat Catalase (TdCAT1) Positively Regulates Bacteria Cells in Response to Different Stress Conditions
Source: Antioxidants (Basel). 2022 Sep 15;11(9):1820. doi: 10.3390/antiox11091820 (PMC9495866; doi:10.3390/antiox11091820)
Supplement: Supplementary file 1 [file antioxidants-11-01820-s001.zip]

Archive with 1 entries (1 files):
- antioxidants-1890580-supplementary.pdf
